# Supplementary material for: Translational Potential of Fluorescence Polarization for Breast Cancer Cytopathology
Source: Cancers (Basel). 2023 Feb 27;15(5):1501. doi: 10.3390/cancers15051501 (PMC10000687; doi:10.3390/cancers15051501)
Supplement: Supplementary file 1 [file cancers-15-01501-s001.zip]

Archive with 2 entries (1 files):
- cancers-2201978-supplementary/
- cancers-2201978-supplementary/Cancers_Supplementary Information.pdf
